# Supplementary material for: Case report of acute myocarditis after administration of COVID-19 vaccine in Japan
Source: Eur Heart J Case Rep. 2022 Jan 5:ytab534. doi: 10.1093/ehjcr/ytab534 (PMC8755377; doi:10.1093/ehjcr/ytab534)
Supplement: ytab534_Supplementary_Data [file ytab534_supplementary_data.zip]

Archive with 2 entries (1 files):
- Suppl/
- Suppl/EHJ-CR-Slide-Set revised.pptx
